# Supplementary material for: Water-Soluble Copper Ink for the Inkjet Fabrication of Flexible Electronic Components
Source: Materials (Basel). 2021 Apr 26;14(9):2218. doi: 10.3390/ma14092218 (PMC8123473; doi:10.3390/ma14092218)
Supplement: Supplementary file 1 [file materials-14-02218-s001.zip]

Archive with 2 entries (2 files):
- materials-1143581-supplementary.docx
- materials-1143581-supplementary.pdf
